# Supplementary material for: Deltopectoral flap revisited for reconstruction surgery in patients with advanced thyroid cancer: a case report
Source: BMC Surg. 2017 Sep 15;17:101. doi: 10.1186/s12893-017-0297-8 (PMC5603086; doi:10.1186/s12893-017-0297-8)
Supplement: Supplementary file 1 — Touch-up surgery for the scar contracture. a: Multiple z-plasty was designed for the scar contracture on the left neck. b: The scar contracture was released after removal of the scar and incisions of the flaps. Each small flap was elevated over the superficial fascia. c: The wound was closed with some trimming of the flap edges. d: Local finding 1 year after multiple z-plasty. The scar contracture was released almost completely although hypertrophic scar was formed again. (ZIP 12226 kb) [file 12893_2017_297_MOESM1_ESM.zip]

Archive with 4 entries (4 files):
- Mikami. supplemental Fig1aR2.tiff
- Mikami. supplemental Fig1bR2.tiff
- Mikami. supplemental Fig1cR2.tiff
- Mikami. supplemental Fig1dR2.tiff
