# Supplementary material for: Deltopectoral flap revisited for reconstruction surgery in patients with advanced thyroid cancer: a case report
Source: BMC Surg. 2017 Sep 15;17:101. doi: 10.1186/s12893-017-0297-8 (PMC5603086; doi:10.1186/s12893-017-0297-8)
Supplement: Supplementary file 2 — Preoperative reconstructed 3D–CT angiography. a: The left anterior oblique view shows the origin of the left internal thoracic artery (ITA) while the right ITA is observed clearly in the picture. b: In the right anterior oblique view, the arising portion of the right ITA can be seen just behind the yellowish shadow of the tumor in the right neck. The right ITA is clearly seen in this view. (ZIP 1109 kb) [file 12893_2017_297_MOESM2_ESM.zip]

Archive with 2 entries (2 files):
- Mikami. supplemental Fig2aR2.tif
- Mikami. supplemental Fig2bR2.tif
