# Supplementary material for: Deltopectoral flap revisited for reconstruction surgery in patients with advanced thyroid cancer: a case report
Source: BMC Surg. 2017 Sep 15;17:101. doi: 10.1186/s12893-017-0297-8 (PMC5603086; doi:10.1186/s12893-017-0297-8)
Supplement: Supplementary file 3 — Postoperative reconstructed 3D–CT angiography. a: The left ITA is located just in front of the aortic arch in this left anterior oblique view. The disconnected portion of the left subclavian artery is due to artifact from the clavicle. The right ITA is quite shallow compared with the left, whereas the arising portion is difficult to visualize. b: In the right anterior oblique view, the right ITA is totally obscured while the left ITA can be seen clearly. (ZIP 512 kb) [file 12893_2017_297_MOESM3_ESM.zip]

Archive with 2 entries (2 files):
- Mikami. supplemental Fig3aR2.tiff
- Mikami. supplemental Fig3bR2.tiff
